# Supplementary material for: The role of intraoperative radiation therapy in resectable pancreatic cancer: a systematic review and meta-analysis
Source: Radiat Oncol. 2020 Apr 9;15:76. doi: 10.1186/s13014-020-01511-9 (PMC7147036; doi:10.1186/s13014-020-01511-9)
Supplement: Supplementary file 1 — Additional file 1. [file 13014_2020_1511_MOESM1_ESM.zip]

Archive with 3 entries (3 files):
- Supplementary Material.doc
- Table 4.docx
- Table 5.docx
